# Supplementary material for: The Applicability of AWaRe-Based Antibiotic Quality Indicators to Assess the Appropriateness of Antibiotic Prescribing in Primary Healthcare in South Africa: A Multicentre Point Prevalence Study and Implications for the Future
Source: Antibiotics (Basel). 2026 Jun 1;15(6):562. doi: 10.3390/antibiotics15060562 (PMC13296314; doi:10.3390/antibiotics15060562)
Supplement: Supplementary file 1 [file antibiotics-15-00562-s001.zip]

Archive with 1 entries (1 files):
- antibiotics-4256223-supplementary.pdf
